# Supplementary material for: Iatrogenic acute coronary occlusion during epicardial ventricular tachycardia ablation: when intravascular imaging guides the management—a case report
Source: Eur Heart J Case Rep. 2025 Jul 28;9(8):ytaf358. doi: 10.1093/ehjcr/ytaf358 (PMC12368334; doi:10.1093/ehjcr/ytaf358)
Supplement: ytaf358_Supplementary_Data [file ytaf358_supplementary_data.zip]

Archive with 3 entries (3 files):
- video1.mp4
- video2.mp4
- video3.mp4
